# Supplementary material for: The Extracellular Domains of IgG1 and T Cell-Derived IL-4/IL-13 Are Critical for the Polyclonal Memory IgE Response In Vivo
Source: PLoS Biol. 2015 Nov 2;13(11):e1002290. doi: 10.1371/journal.pbio.1002290 (PMC4629909; doi:10.1371/journal.pbio.1002290)
Supplement: S1 Data — (XLSX) [file pbio.1002290.s001.xlsx]

## Sheet: Figure 1a
Figure 1a
Serum ELISA
	IgE µg/ml					IgG1 mg/ml
	wt	4-13ko	4-13Tko	naive		wt	4-13ko	4-13Tko	naive
	26.075	0	2.33	2.11		6.81527	4.57995	4.45	2.509
	13.228	0.117	3.26	2.19		6.11001	2.58146	4.40268	1.8641
	47.539	0.124	1.58	0		4.90331	0.713802	1.26577	1.61406
	12.032	0	2.2227	0.0846		8.89698	2.27164	3.78307	2.42513
	16.307	0	1.6282	2.0179		4.25275	3.86021	3.81378	2.76495
	9.657	0.2855	0.9385			6.89506	4.95468		2.9074
	13.117	1.531	0.9892			4.34026	4.92594
	19.308		1.1431			4.37317
	36.7333		1.1441			4.70175
	25.7349					3.81578
	16.3385
	19.3897
	10.0455
	12.2755
mean	19.8415	0.293929	1.69287	1.2805		5.51043	3.41253	3.54306	2.34744
std deviation	10.9481	0.555244	0.77678	1.13235		1.61888	1.60766	1.31134	0.508227
SEM	2.92601	0.209863	0.258927	0.506403		0.511934	0.607637	0.586449	0.207483

## Sheet: Figure 2a
Figure 2a
no. Of different CDR3 sequences in 1000
		IgE	IgG1	IgM
	M1	175	233	744
	M2	239	243	839
	M3	154	192	507
	Mean	189.333	222.667	696.667
	SD	44.2757	27.0247	170.986
	SEM	25.5626	15.6027	98.719

## Sheet: Figure 2b
Figure 2b
		IgE						IgG1						IgM							IgE							IgG1							IgM							IgE					IgG1
		IGHV1	IGHV2	IGHV3	IGHV5	IGHV14		IGHV1	IGHV2	IGHV3	IGHV5	IGHV14		IGHV1	IGHV2	IGHV3	IGHV5	IGHV14			IGHD1	IGHD2	IGHD3	IGHD4	IGHD5	IGHD6		IGHD1	IGHD2	IGHD3	IGHD4	IGHD5	IGHD6		IGHD1	IGHD2	IGHD3	IGHD4	IGHD5	IGHD6		IGHJ1	IGHJ2	IGHJ3	IGHJ4		IGHJ1	IGHJ2	IGHJ3
M1		74.268	1.8557	2.8041	0.4948	20.5773		71.5651	1.6726	1.0753	0.5974	25.0896		48.7805	19.2412	6.2577	6.9722	18.7485			30.2116	46.8652	11.9122	10.5408	0.431	0.0392		39.8551	51.5528	3.3126	5.0725	0.1035	0.1035		30.1301	51.71	9.5857	6.5751	1.5896	0.4094		3.8436	45.6217	14.4719	36.0628		8.4295	30.701	27.6841
M2		82.4211	1.3333	4.0351	1.0877	11.1228		81.9508	0.9217	4.9923	1.4593	10.6759		56.0469	16.3761	8.1183	5.7888	13.67			29.2176	58.7323	3.5985	1.2876	2.4761	4.688		42.0478	41.3652	8.2594	2.6621	2.9352	2.7304		32.7131	49.278	7.7062	7.7895	1.7773	0.7359		4.7823	23.938	38.5252	32.7545		10.5792	31.977	26.2326
M3		90.9853	1.5374	2.7603	0.7338	3.9832		86.1349	2.849	0.8547	0.7597	9.4017		61.0909	11.0453	5.3175	8.0067	14.5397			14.084	68.4786	14.5429	2.0826	0.6354	0.1765		15.6791	29.3528	3.8286	38.1039	13.0356	0		24.1675	36.7184	8.5732	4.8667	25.2674	0.4068		4.9195	20.2635	15.6076	59.2094		13.3921	41.3793	17.8027
Mean		82.5581	1.57547	3.19983	0.7721	11.8944		79.8836	1.81443	2.30743	0.9388	15.0557		55.3061	15.5542	6.5645	6.92257	15.6527			24.5044	58.0254	10.0179	4.637	1.18083	1.63457		32.5273	40.7569	5.13353	15.2795	5.3581	0.944633		29.0036	45.9021	8.6217	6.41043	9.54477	0.517367		4.51513	29.9411	22.8682	42.6756		10.8003	34.6858	23.9065
SD		8.35949	0.263272	0.723694	0.2983	8.32392		7.50165	0.971447	2.32778	0.458013	8.71291		6.18854	4.15931	1.42538	1.10978	2.71605			9.03801	10.824	5.71282	5.12827	1.12638	2.64524		14.6321	11.1125	2.71935	19.8032	6.79799	1.54738		4.38276	8.04577	0.940688	1.46834	13.6165	0.18926		0.585597	13.7035	13.5712	14.4139		2.48867	5.83177	5.33561
SEM		4.82636	0.152	0.417825	0.172223	4.80582		4.33108	0.560865	1.34394	0.264434	5.0304		3.57296	2.40138	0.822945	0.640733	1.56811			5.2181	6.24926	3.2983	2.96081	0.650316	1.52723		8.44786	6.4158	1.57002	11.4334	3.92482	0.893383		2.53039	4.64523	0.543107	0.847747	7.8615	0.109269		0.338095	7.91175	7.83535	8.3219		1.43684	3.36698	3.08051
[truncated: 5 more columns]

## Sheet: Figure 2d
Figure 2d
	IgE- IgG1	IgE - IgM
M1	0.4937	0.0254
M2	0.4798	0.0643
M3	0.142	0.0041298
Mean	0.371833	0.0312766
SD	0.199163	0.0305125
SEM	0.114987	0.0176164

## Sheet: Figure 2e
Figure 2e
silent																nonsilent
IgG1								IgE								IgG1								IgE
	M1	M2	M3	Mean	SD	SEM			M1	M2	M3	Mean	SD	SEM			M1	M2	M3	Mean	SD	SEM			M1	M2	M3	Mean	SD	SEM
FR1	0.899925	0.499182	2.80084	1.39998	1.22962	0.70992		FR1	0.680724	1.01126	1.01456	0.902182	0.191795	0.110733		FR1	1.46751	1.28069	2.21081	1.653	0.492023	0.28407		FR1	1.47302	2.11101	1.64557	1.7432	0.330008	0.19053
CDR1	0.542071	0.687057	2.99874	1.40929	1.37841	0.795826		CDR1	1.04574	0.607549	1.61612	1.0898	0.505725	0.29198		CDR1	1.52913	2.00355	1.78346	1.77204	0.237416	0.137072		CDR1	1.32008	2.42804	3.26287	2.337	0.97459	0.56268
FR2	0.308395	0.598665	0.415924	0.440995	0.14675	0.0847261		FR2	0.262034	1.44676	0.627163	0.778653	0.606719	0.350289		FR2	2.174	1.48728	3.61334	2.42487	1.08501	0.626429		FR2	1.6783	2.39877	1.74092	1.93933	0.399116	0.23043
CDR2	0.13754	0.496454	0.173611	0.269202	0.197631	0.114102		CDR2	0.108648	1.51456	0.44807	0.690427	0.733623	0.423557		CDR2	3.0178	2.26507	7.32323	4.20203	2.72911	1.57565		CDR2	2.35767	3.22949	5.40365	3.6636	1.5687	0.905692
FR3	0.684722	0.91732	2.00193	1.20132	0.70303	0.405894		FR3	1.07848	1.06724	1.07956	1.07509	0.00682435	0.00394004		FR3	1.12076	1.38111	4.35108	2.28432	1.79459	1.03611		FR3	0.778266	2.35128	1.97691	1.70215	0.821712	0.474415

## Sheet: Figure 2f
Figure 2f
different CDR3	mean SHM in	mean SHM in
regions	IgG1	IgE
1	6.9	7.2
2	10.8	10.4
3	13.5	14.5
4	3	2.5
5	0.6	1.5
6	1.5	3
7	1	0.9
8	1.1	0.4
9	0.5	0.4
10	10.7	10.9
11	10.8	10.4
12	1.8	1.3
13	0.3	1
14	1.7	1.5
15	9.4	10.1
16	15.1	12.5
17	0.3	1
18	11.3	11.4
19	10.5	11.1
20	0.3	0.4
21	15.9	15
22	0.3	1
23	0.3	1
24	0.6	0.3
25	25.3	25.5

## Sheet: Figure 3a
Figure 3a
	% CDR3 overlap
	IgE-PC to IgG1-PC	IgE-PC to IgE-GC
mouse1	40	6
mouse2	58	16
mouse3	16	4
mouse4	16	4
mean	32.5	7.5
SD	20.4206	5.74456
SEM	10.2103	2.87228

## Sheet: Figure 3b
Figure 3b		GC-IgE						GC-IgG1
	no of mutations	#1	#2	#3	Mean	SD	SEM	#1	#2	#3	Mean	SD	SEM
	0	1.0956	19.4969	9.9622	10.1849	9.20267	5.31316	6.8082	4.8067	6.1184	5.9111	1.01673	0.587007
	1	2.7888	10.4822	9.2596	7.5102	4.1343	2.38694	10.482	7.5322	11.0855	9.6999	1.90138	1.09776
	2	32.9017	22.8512	43.1454	32.9661	10.1473	5.85852	13.1109	7.78	8.6184	9.83643	2.86659	1.65503
	3	18.3267	8.805	22.9508	16.6942	7.21282	4.16432	11.8301	6.5411	12.1053	10.1588	3.13607	1.81061
	4	23.174	4.4025	6.4133	11.3299	10.3064	5.95041	7.8193	6.5907	7.7632	7.39107	0.693705	0.400511
	5	11.0226	2.3061	2.1438	5.1575	5.07997	2.93292	4.8197	4.3608	8.3224	5.8343	2.16694	1.25108
	6	2.6892	2.7254	0.9908	2.13513	0.991187	0.572262	4.8871	4.0634	5.6579	4.86947	0.797396	0.460377
	7	1.3944	1.2579	0.9728	1.20837	0.21512	0.1242	4.8197	2.775	3.4539	3.68287	1.0414	0.601254
	8	0.332	0	0.4504	0.2608	0.233489	0.134805	6.606	3.3697	4.4079	4.79453	1.65243	0.954031
	9	1.4276	0.4193	0.4143	0.753733	0.583591	0.336936	5.5275	3.9643	3.4539	4.31523	1.08043	0.623784
	10	1.6932	1.8868	0.8287	1.46957	0.563385	0.325271	4.3141	4.0139	4.1447	4.15757	0.150513	0.0868987
	11	0.6972	1.8868	0.3063	0.963433	0.823198	0.475274	4.0445	6.0456	4.3421	4.81073	1.07973	0.623381
	12	0.4316	0.2096	0.2162	0.2858	0.12631	0.0729249	2.6626	5.5005	3.4868	3.8833	1.45991	0.842878
	13	0.3984	0	0.9188	0.439067	0.460748	0.266013	1.7189	1.9326	2.4671	2.03953	0.385392	0.222506
	14	0.2656	0.4193	0.5044	0.396433	0.121031	0.0698773	0.7415	0.9911	1.4474	1.06	0.357958	0.206667
	15	0.1992	1.4675	0.2702	0.645633	0.712642	0.411444	0.2022	0.8424	2.5658	1.20347	1.22247	0.705792
	16	0.1992	2.5157	0.018	0.910967	1.39269	0.80407	0.7078	2.329	2.5658	1.86753	1.01131	0.583882
	17	0.0664	0.6289	0	0.231767	0.345526	0.19949	0.5393	2.2299	2.4342	1.73447	1.04007	0.600487
	18	0.1992	8.1761	0	2.79177	4.66403	2.69278	3.6063	5.1041	1.6118	3.44073	1.75203	1.01153
	19	0	4.8218	0	1.60727	2.78387	1.60727	1.9885	5.9465	1.4803	3.13843	2.4451	1.41168
	20	0	1.8868	0.018	0.634933	1.08419	0.625955	0.5393	5.2527	0.7895	2.19383	2.65201	1.53114
	21	0.0996	0.2096	0	0.103067	0.104843	0.0605311	0.6067	4.2121	0.5592	1.79267	2.09543	1.20979
	22	0.0664	1.4675	0	0.5113	0.828759	0.478484	0.5393	2.0813	0.2303	0.9503	0.991585	0.572492
	23	0.2324	1.0482	0	0.426867	0.550494	0.317828	0.337	0.3964	0	0.244467	0.213787	0.12343
	24	0.1992	0.4193	0	0.206167	0.209737	0.121092	0.337	0.2973	0.0658	0.233367	0.146468	0.0845635
	25	0.0664	0	0.054	0.0401333	0.0353051	0.0203834	0.1348	0.4955	0.0329	0.221067	0.243066	0.140334
	silent												non-silent
	IgE												IgE
		M1	M2	M3	M4	Mean	SD	SEM						M1	M2	M3	M4	Mean	SD	SEM
	FR1	1.45643	0.455572	0.69974	0.243896	0.713908	0.528892	0.264446					FR1	0.259482	1.26189	2.48674	0.430968	1.10977	1.01701	0.508506
	CDR1	0.124602	0.663871	1.57597	0.153552	0.629499	0.677848	0.338924					CDR1	0.545697	2.28861	2.61913	0.509075	1.49063	1.12051	0.560256
	FR2	0.0611089	0.682369	0.204248	0.117829	0.266389	0.283497	0.141748					FR2	0.414693	1.63193	2.94963	1.50444	1.62517	1.03828	0.519139
	CDR2	0.164385	0.794899	0.0868056	1.35292	0.599753	0.593859	0.296929					CDR2	0.409085	1.82565	2.38416	0.430224	1.26228	0.999375	0.499688
	FR3	0.717114	0.713524	1.14848	0.930197	0.877329	0.207219	0.103609					FR3	0.329797	1.64405	2.10678	0.814266	1.22372	0.800669	0.400335
	IgG1												IgG1
		M1	M2	M3	M4	Mean	SD	SEM						M1	M2	M3	M4	Mean	SD	SEM
	FR1	0.716726	1.2398	1.07529	0.531136	0.890739	0.324294	0.162147					FR1	1.40119	1.99264	1.48363	1.41484	1.57307	0.28203	0.141015
	CDR1	1.00055	1.3999	0.968992	0.726411	1.02396	0.278948	0.139474					CDR1	2.78098	5.69045	1.86917	3.24735	3.39699	1.63259	0.816296
	FR2	0.419892	0.389631	0.736203	0.402013	0.486934	0.166643	0.0833213					FR2	2.14654	3.08887	1.37658	2.119	2.18275	0.701506	0.350753
	CDR2	0.386513	0.739181	0.446579	0.770503	0.585694	0.197263	0.0986316					CDR2	3.41831	4.54245	2.66262	1.8265	3.11247	1.1539	0.576951
	FR3	0.635676	1.12888	0.565263	0.823312	0.788282	0.251831	0.125916					FR3	1.51502	1.81915	1.58054	1.54501	1.61493	0.138757	0.0693785

## Sheet: Figure 3c
Figure 3c
		PC-IgE						PC-IgG1
	no of mutations	#1	#2	#3	Mean	SD	SEM	#1	#2	#3	Mean	SD	SEM
	0	16.8636	13.5952	20.6036	17.0208	3.50684	2.02468	7.2593	18.1572	17.2203	14.2123	6.03964	3.48699
	1	9.5289	11.5045	16.7502	12.5945	3.73201	2.15468	8.0411	15.0087	15.138	12.7293	4.06059	2.34438
	2	9.7591	13.2773	8.7315	10.5893	2.3839	1.37635	4.1992	9.9865	7.5194	7.23503	2.90411	1.67669
	3	4.542	5.9597	3.5082	4.66997	1.23075	0.710574	2.0549	3.9019	4.9083	3.6217	1.44719	0.835535
	4	3.9282	2.8936	7.0386	4.62013	2.15739	1.24557	8.5102	1.7578	7.0236	5.76387	3.54809	2.04849
	5	5.079	1.1154	6.2925	4.1623	2.70755	1.56321	11.1459	1.7578	8.2135	7.03907	4.80298	2.773
	6	2.1636	4.7688	5.3569	4.09643	1.69951	0.981215	6.4999	6.355	10.8412	7.8987	2.54931	1.47184
	7	0.5524	5.8196	2.3165	2.89617	2.68102	1.54789	3.2164	3.0906	4.2472	3.51807	0.634573	0.366371
	8	0.3069	2.4895	0.7573	1.18457	1.15233	0.665295	1.3402	0.8499	1.7848	1.32497	0.467636	0.26999
	9	2.5779	5.1299	1.3699	3.0259	1.91962	1.10829	2.8144	0.8113	2.0988	1.90817	1.01507	0.586048
	10	23.1548	8.3145	2.7397	11.403	10.5522	6.0923	17.0873	6.0846	4.9083	9.36007	6.71778	3.87851
	11	13.1349	8.5731	1.5481	7.75203	5.83687	3.36992	12.4637	12.6135	2.5616	9.21293	5.76071	3.32595
	12	4.0356	4.7365	0.9244	3.23217	2.02908	1.17149	4.3109	5.0029	1.3221	3.5453	1.95619	1.12941
	13	0.9053	1.8267	2.3388	1.69027	0.726424	0.419401	1.7869	0.8499	1.8675	1.50143	0.565682	0.326597
	14	0.445	0.5604	1.6706	0.892	0.676752	0.390723	0.4467	0.1932	1.256	0.631967	0.555093	0.320483
	15	0.1688	2.0638	4.5105	2.2477	2.17668	1.25671	0.2234	1.1976	2.0988	1.17327	0.937937	0.541518
	16	0.2455	1.0184	3.5861	1.61667	1.74881	1.00968	0.2457	0.3284	2.1154	0.8965	1.05641	0.609917
	17	0.0614	0.485	1.0358	0.5274	0.488582	0.282083	0.1787	0.2318	1.7187	0.709733	0.874194	0.504716
	18	0.0767	0.8514	4.9337	1.95393	2.60946	1.50657	4.4896	3.4576	1.0412	2.99613	1.76991	1.02186
	19	0.0767	1.8321	2.4947	1.46783	1.24948	0.721387	2.0103	5.5051	0.9585	2.82463	2.38018	1.3742
	20	0.0153	0.6305	0.568	0.4046	0.338589	0.195484	0.7148	2.0475	0.4132	1.0585	0.869673	0.502106
	21	0.0307	0.2371	0.2673	0.178367	0.128771	0.0743462	0.2457	0.6181	0.1157	0.3265	0.260764	0.150552
	22	0.0767	0.097	0.2339	0.135867	0.0855039	0.0493657	0.201	0.0193	0.0826	0.100967	0.0922319	0.0532501
	23	0.0153	0.1724	0.0891	0.0922667	0.0785979	0.0453785	0	0.0386	0.0331	0.0239	0.0208799	0.012055
	24	0.0153	1.2447	0.0445	0.434833	0.701517	0.405021	0.0223	0	0.0992	0.0405	0.0520441	0.0300477
	25	1.381	0.5389	0.1336	0.6845	0.636318	0.367379	0.1564	0	0.1818	0.112733	0.0984525	0.0568416
	silent									non-silent
	IgE									IgE
		M1	M2	M3	M4	Mean	SD	SEM			M1	M2	M3	M4	Mean	SD	SEM
	FR1	0.617895	0.972419	0.595082	0.520237	0.676408	0.201701	0.10085		FR1	1.18567	1.67013	1.77739	1.30841	1.4854	0.283164	0.141582
	CDR1	0.937372	1.61116	0.508931	3.09	1.53687	1.13045	0.565227		CDR1	1.39446	2.64082	3.63018	4.07332	2.9347	1.18868	0.594339
	FR2	0.258774	0.432771	0.288311	0.336375	0.329058	0.07618	0.03809		FR2	1.64218	1.63779	1.19329	1.43937	1.47816	0.212163	0.106081
	CDR2	0.106731	0.254158	0.124396	0.193724	0.169752	0.0676459	0.033823		CDR2	3.50308	2.03057	2.03289	2.31062	2.46929	0.701623	0.350811
	FR3	0.769975	0.548815	0.678005	0.356296	0.588273	0.179293	0.0896464		FR3	1.45453	1.65714	1.37977	1.55854	1.5125	0.12113	0.0605649
	IgG1									IgG1
		M1	M2	M3	M4	Mean	SD	SEM			M1	M2	M3	M4	Mean	SD	SEM
	FR1	0.415697	0.711356	0.434702	0.725933	0.571922	0.169702	0.0848511		FR1	1.41807	2.31869	0.914798	1.63614	1.57193	0.582312	0.291156
	CDR1	0.707872	0.474857	0.439255	1.70873	0.832679	0.596061	0.298031		CDR1	2.35636	2.56503	1.74035	2.54821	2.30249	0.386528	0.193264
	FR2	0.246273	0.331406	0.160032	0.421326	0.289759	0.112197	0.0560984		FR2	1.21451	2.23765	0.716222	2.18459	1.58824	0.747763	0.373882
	CDR2	0.207266	0.916715	0.163366	1.03957	0.58173	0.460828	0.230414		CDR2	2.53057	3.69101	1.10189	2.67944	2.50073	1.06557	0.532787
	FR3	0.665977	0.498494	0.293567	0.922474	0.595128	0.266115	0.133058		FR3	1.23932	1.16423	0.71681	1.75203	1.2181	0.424158	0.212079

## Sheet: Figure 4a
Figure 4a	Serum ELISA
	0d		13d		36d		5d (2nd)		5d (2nd) with CD4 depletion
	0.914476		19.3897		9.05925		164.282		5.55584
	0		10.0455		18.1066		258.707		15.0997
	0.0845509		24.7399		7.60693		184.394		6.51471
	2.0179		28.6289		11.7414		142.366		15.3042
	0		12.2755		20.421		168.137		11.4415
	1.82895		26.2562		13.6241		262.277		16.006
	0		12.0319
			16.3071
			9.65725
mean	0.692268		17.7036		13.4265		196.694		11.6537
std deviation	0.904225		7.34707		5.03281		51.2163		4.64289
SEM	0.341765		2.44902		2.05463		20.909		1.89545

[truncated: 36 more sheets: Figure4b, Figure 4c, Figure 4d, Figure 4e, Figure 4f, Figure 5a, Figure 5b, Figure 5c, Figure 5d, Figure 5e, Figure 6b, Figure 6c, Figure 6d, Figure 7c, Figure 7d, Figure 8b, Figure 8c, Figure 8d, Figure 9a, Figure 9b …]
